# Supplementary material for: Bacteriophages vB_Sen-TO17 and vB_Sen-E22, Newly Isolated Viruses from Chicken Feces, Specific for Several Salmonella enterica Strains
Source: Int J Mol Sci. 2020 Nov 21;21(22):8821. doi: 10.3390/ijms21228821 (PMC7700153; doi:10.3390/ijms21228821)
Supplement: Supplementary file 1 [file ijms-21-08821-s001.zip]

Archive with 1 entries (1 files):
- Sen-TO17-Supplementaty Tables 1 and 2.pdf
